# Supplementary material for: Autism, ADHD, and Their Traits in Adults with Obesity: A Scoping Review
Source: Nutrients. 2025 Feb 24;17(5):787. doi: 10.3390/nu17050787 (PMC11901760; doi:10.3390/nu17050787)
Supplement: Supplementary file 1 [file nutrients-17-00787-s001.zip]

Archive with 1 entries (1 files):
- nutrients-3469480-supplementary.pdf
